# Supplementary material for: Lexico-syntactic interactions during the processing of temporally ambiguous L2 relative clauses: An eye-tracking study with intermediate and advanced Portuguese-English bilinguals
Source: PLoS One. 2019 May 29;14(5):e0216779. doi: 10.1371/journal.pone.0216779 (PMC6541246; doi:10.1371/journal.pone.0216779)
Supplement: S1 Dataset — (XLSX) [file pone.0216779.s001.xlsx]

## Sheet: Notes
Code	Variable		Congate status			Disambiguation Strategy				Group
FFD	First Fixation Duration		1	CG-CG		1	High Attachment	HA		NativeEN
FRT	First Pass reading Times		2	CG-NC		2	Low Attachment	LA		Intermediate
TRT	Total Reading Time		3	NC-CG						Advanced
RO	Regressions Out		4	NC-NC
SR	Skipping Rate

## Sheet: N1+N2
Group	List	Participant	FFD_C-C_HA	FFD_C-C_LA	FFD_C-NC_HA	FFD_C-NC_LA	FFD_NC-C_HA	FFD_NC-C_LA	FFD_NC-NC_HA	FFD_NC-NC_LA	FPRT_C-C_HA	FPRT_C-C_LA	FPRT_C-NC_HA	FPRT_C-NC_LA	FPRT_NC-C_HA	FPRT_NC-C_LA	FPRT_NC-NC_HA	FPRT_NC-NC_LA	TRT_C-C_HA	TRT_C-C_LA	TRT_C-NC_HA	TRT_C-NC_LA	TRT_NC-C_HA	TRT_NC-C_LA	TRT_NC-NC_HA	TRT_NC-NC_LA	RO_C-C_HA	RO_C-C_LA	RO_C-NC_HA	RO_C-NC_LA	RO_NC-C_HA	RO_NC-C_LA	RO_NC-NC_HA	RO_NC-NC_LA	SR_C-C_HA	SR_C-C_LA	SR_C-NC_HA	SR_C-NC_LA	SR_NC-C_HA	SR_NC-C_LA	SR_NC-NC_HA	SR_NC-NC_LA
NativeEN	1	bwt1	16.4	11	13.4	12.7	11.9	13.1	10.1	14	48.4	47.2	47.6	32.5	44.2	45.6	34	46.1	48.4	53.3	48.8	50.1	48.6	45.7	64.7	51.9	0	0.2	0	0.2	0	0	0.3	0.2	0	0	0	0	0	0	0	0
NativeEN	1	cep1	12.9	11.7	15.7	9.9	11.2	12.3	12.8	14	33.6	32.3	47.8	32.6	37.8	38.3	36.7	44.7	40.7	43.5	61.4	35.1	47.8	54	40.7	44.8	0	0.2	0	0	0	0.2	0.2	0	0	0	0	0	0	0	0	0
NativeEN	1	eck1	10.5	9.2	10.2	10.2	8.5	11.6	9.7	9.9	38.6	31.5	46.8	32.8	29.6	36.3	33.1	25.1	94.3	66.2	82.9	79	54.6	82.2	88.3	73.7	0.2	0.2	0	0.5	0	0.3	0.3	0.2	0	0	0	0	0	0	0	0
NativeEN	1	emi1	11.5	9.4	11	9.1	9.4	9.8	12.4	14.4	45	27.7	33	35	33.9	32.6	35.5	41.1	81.4	65.5	69.4	92.8	77.7	61.7	65.6	76.5	0.5	0.5	0.5	0.5	0.7	0.3	0.3	0.5	0	0	0	0	0	0	0	0
NativeEN	1	hme1	11.7	11.1	12.2	12.9	10.8	12.9	11.7	13.8	34	35.6	41.3	39.7	35	34.6	38.3	30	37	40.7	48.6	42.6	50.6	34.6	38.4	43.7	0	0.2	0.2	0	0.2	0	0	0.3	0	0	0	0	0	0.2	0	0
NativeEN	1	kbs1	12.4	7.9	9.3	8.7	8.3	8.7	11.8	10	22.4	20.2	12.3	14.4	21.2	22.2	17.1	17.8	23.6	20.2	12.3	14.5	22.3	22.2	17.1	19.8	0	0	0	0	0	0	0	0	0	0.2	0	0	0	0.2	0	0
NativeEN	1	kwr1	13.4	8.8	12.5	11.5	12.2	15.5	14	12.6	45	41.7	42.5	31.8	28.7	31.4	49.4	48.5	76.7	96.6	93	77.8	56.9	85.7	70.2	89.2	0.3	0.5	0.3	0.2	0.5	0.3	0.5	0	0	0	0	0	0	0	0	0
NativeEN	1	les1	10.2	14.5	13.9	10.6	12.1	13.6	10.4	12.4	35.2	29.5	35.8	19.5	24.2	26	30.3	29	77.9	81	66.3	54.8	60.5	67.3	60.2	65.9	0.5	0.3	0.3	0.3	0.8	0.7	0.7	0.5	0	0	0	0	0	0	0	0
NativeEN	1	mpe1	12.9	10	10.6	13.6	8.3	11	10.7	10.7	41.4	28.3	28.8	33.2	21	28.3	29.8	33.1	59.3	33.2	50.8	46	36.2	34.2	66	47.4	0.3	0.2	0.2	0.3	0.2	0.2	0.2	0	0	0	0	0	0	0	0	0
NativeEN	1	nmn1	12.9	9.3	13.6	13.5	10.1	19.2	12.7	13.7	26.2	24.4	25.3	28.4	34.4	31.6	33.8	43.3	75.5	57.7	65.1	66.1	55	58.2	57.2	65.7	0.7	0.5	0.3	0.7	0	0.7	0.7	0.3	0	0	0	0	0	0	0	0
NativeEN	1	pli1	13.3	11.5	9.4	11.3	11.4	11	9.3	16.3	40.2	38.3	50.7	31.5	39.7	46.4	31.5	35.6	76.7	44	112.1	52	66.6	66.7	39	68.9	0.3	0.3	0.2	0.2	0.5	0.2	0.2	0.2	0	0	0	0	0	0	0	0
NativeEN	1	rhh1	11	7.7	11.4	9.9	11.1	11.3	11.2	14.8	19.2	11.5	24.4	23.9	22.4	20.6	24.4	25.7	35.2	37.3	53.9	27.6	36	35.4	42.4	48.5	0.4	0.6	0.7	0.6	0.2	0.2	0.5	0.2	0.2	0.2	0	0.2	0	0	0	0
NativeEN	1	rhy1	10.6	10	11.2	11.7	9.7	11.7	9.4	15.2	37.3	24.9	38.4	15.1	31.4	22.8	26.4	37.5	86.9	63.6	73.9	60.1	67	82.7	76	101.8	0.3	0.5	0.5	1	0.7	0.7	0.8	0.8	0	0	0	0	0	0	0	0
NativeEN	1	rph1	11	12.4	10.7	11.6	11.7	13.7	9.8	11.6	44.3	39.8	44.2	29.8	21.5	36.1	37.9	45.3	57.5	69.7	56.2	30.8	51.4	39.8	62.7	83.9	0.2	0.8	0.2	0.2	0.5	0	0.2	0.2	0	0	0	0	0	0	0	0
NativeEN	1	svv1	13.5	12.9	12.9	11.2	10.3	14.3	11.9	13.5	39.5	36.8	38.4	38.6	29.3	32.4	24.1	34.8	85.7	54.5	82.3	71	52.3	52.9	70.5	100.1	0.7	0	0.3	0.3	0	0.5	0.7	0.7	0	0	0	0	0	0	0	0
NativeEN	2	abb1	11.9	13.1	14.4	10.1	12.7	9.9	12.3	11.3	25	25.5	23	20.9	38.7	28.1	25.4	20.7	53.2	64.1	78.5	66.6	74.5	59.3	52.1	70.2	0.7	0.7	0.8	0.5	0.2	1	0.5	0.7	0	0	0	0	0	0	0	0
NativeEN	2	ats1	10.8	10	9.7	13.8	14.6	12.3	7.8	13.5	23.6	24.7	31.9	25.3	40.6	33.7	33.7	24.9	58.5	83.1	69.3	90.9	77.1	64.3	80	71.4	0.5	1	0.5	0.8	0.2	0.8	0.3	0.8	0	0	0	0.2	0	0	0	0
NativeEN	2	cgm1	12.4	15.2	12.8	13.1	13.1	12.1	14.4	13.2	30.7	32.4	32.2	25.8	23.4	28.3	41.7	22.7	39.8	62.7	43	54.7	67.5	47.4	90.7	51.9	0.2	0.3	0.3	0.5	0.5	0.2	0.3	0.7	0	0	0	0	0	0	0	0
NativeEN	2	chn1	8.9	15.3	12.7	17.3	14.8	10.5	14.5	14.3	30.4	33.6	48.4	38.4	40.7	28.3	45.3	37.1	92.7	93.5	89	76.5	104.2	80.1	99.9	59.1	0.7	0.7	0.5	0.3	0.3	0.3	0.4	0.3	0	0	0	0	0	0	0.2	0
NativeEN	2	dmn1	16.4	12.8	11.6	9.2	15.7	9	13.9	11.5	48.4	40.9	39	36	44.7	21.4	59.9	33.5	81.4	113	92.2	79.6	93.6	72.8	119.8	63.1	0.3	0.3	0.3	0.7	0	0.5	0.3	0.2	0	0	0	0	0	0	0	0
NativeEN	2	ech1	7.5	10.3	9.3	12.3	11.2	7.1	13.4	10.7	21.9	22	18.2	26.2	22.9	14.7	30.8	24.6	31.3	40.5	39.8	48.5	41.5	38.8	47.1	41.7	0.3	0	0.7	0.5	0.7	0.8	0	0.2	0	0	0	0	0.2	0	0.2	0
NativeEN	2	hwe1	12.6	10.2	14.6	13.6	12.6	10.3	10.8	12.5	38.6	32.1	34.2	60.2	40.4	36.3	50.2	44.6	53.3	63.5	68.7	81.8	93.8	59.8	72.6	68.3	0.3	0.2	0.2	0	0.3	0.5	0.3	0	0	0	0	0	0.2	0	0	0
NativeEN	2	jly1	13.2	14.6	13.7	15.2	11.7	10.4	12.5	11.8	36.1	39.8	33.9	53	34.2	36.3	44.7	35.9	36.1	61.6	42.1	68.7	59.4	50.9	72.5	49.6	0	0.3	0.2	0	0	0.2	0.2	0.2	0	0	0	0	0	0	0	0
NativeEN	2	jms1	8.8	12.1	13.3	11.4	11.9	11.4	12.2	10.9	30.1	36.4	34.4	33	36.4	37.6	40.4	28.4	34.9	49.6	36.4	33.1	48.6	41.9	47.3	28.4	0	0	0.2	0	0.2	0	0.2	0	0	0	0	0	0	0	0	0
NativeEN	2	mmk1	6.2	12.3	10.9	11.6	11.7	11	11.1	7.4	40	35.1	34.6	35.9	49.1	35	39.3	39.3	40	63	45.5	37.3	50.6	69.3	41.7	47.5	0	0.2	0	0	0	0.3	0	0	0	0	0	0	0	0	0	0
NativeEN	2	msa1	9	14.3	13.6	11.6	11.7	10.1	11	6.8	41.1	40.9	42.6	29	30.6	29	23	18.2	55.6	50.9	55.5	29	48.9	46.1	30	26	0.5	0	0.3	0	0.2	0.3	0.4	0	0.3	0.5	0	0.7	0.3	0	0.2	0.3
NativeEN	2	rcy1	10.8	16.2	14.5	11.4	14.6	11.9	12.5	12.5	41.3	43.1	34.9	32.6	43.2	37.5	49.9	39.2	60.9	52.3	39.7	36.6	46.4	37.5	56.6	39.3	0.3	0.2	0.3	0	0.2	0	0	0	0	0	0	0	0	0	0	0
NativeEN	2	sad1	9	12.2	10.1	9.3	8.9	7.7	14.1	12.4	22.6	25.9	40.1	33	36.7	26.7	36.7	29.2	35.7	53.1	57	62.5	47.9	39.2	45.3	55.6	0.5	0.2	0.2	0.4	0.5	0.3	0.2	0.3	0	0	0	0.2	0	0	0	0
NativeEN	2	san1	14.5	10.4	15.6	10.7	12.6	12.2	13.9	11.3	30.1	31.1	41.8	42.3	49.4	41.2	43.2	35.4	72.9	98.9	86.2	73.6	67.9	91.9	107	68.8	0.7	0.5	0.5	0.3	0.5	0.7	0.5	0.5	0	0	0	0	0	0	0	0
NativeEN	2	vhn1	10.7	14.5	16	13.5	11.1	12	13.1	13.2	51.6	52.5	37.7	45.6	58.7	43.2	55.2	46.1	81.2	112.5	71.3	84.1	86.7	52.8	81	121.6	0	0.7	0.8	0.2	0.2	0.3	0.2	0.7	0	0	0	0	0	0	0	0
Intermediate	1	acc1	16.1658	22.0593	16.8375	11.9943	20.3022	25.8349	21.5807	24.6998	55.9875	81.6032	99.6755	70.7756	148.388	79.5122	57.3399	89.5015	236.928	167.997	228.957	182.935	318.855	308.786	263.002	379.672	0.666667	0.666667	0.333333	0.666667	0.333333	0.5	0.833333	1	0	0	0	0	0	0	0	0
Intermediate	1	cad1	13.9428	13.6598	11.0834	15.1858	10.7172	18.0898	14.2623	23.6118	45.5538	43.2881	26.459	35.1458	32.3228	58.1553	46.4182	53.7177	52.2066	52.1286	78.3544	56.2758	67.0473	62.7208	77.2467	67.3024	0	0.333333	0.666667	0.5	0.5	0	0.333333	0	0	0	0	0	0	0	0	0
Intermediate	1	cir1	14.0509	15.1672	11.3299	13.6621	15.3381	18.2457	14.28	24.8079	51.3926	69.3624	33.7278	68.8656	73.9931	47.3568	45.7613	78.2578	69.508	93.7565	71.1755	75.4368	74.0083	73.223	67.8255	81.3062	0.333333	0.166667	0.5	0.166667	0	0.333333	0.333333	0	0	0	0	0	0	0	0	0.166667
Intermediate	1	djs1	21.6388	11.8038	18.4782	22.9146	9.49047	17.2449	14.5652	13.535	66.348	27.805	40.2109	48.9224	42.6645	60.2708	48.7126	63.965	92.8242	101.7	131.408	73.4825	112.777	124.663	98.7619	112.933	0.333333	0.5	0.5	0.166667	0.75	0.333333	0.5	0.5	0	0	0	0	0.333333	0	0	0
Intermediate	1	ebc1	19.9739	18.6959	23.466	19.7149	15.7323	21.6875	17.4627	28.7802	61.1476	98.8671	81.7401	76.0311	67.532	92.1156	52.4864	82.619	241.087	166.839	217.963	213.812	242.508	292.363	256.138	342.956	0.666667	0.5	0.5	0.5	1	0.833333	0.666667	0.666667	0	0	0	0	0	0	0	0
Intermediate	1	fgc1	22.9171	14.5801	17.5331	19.0772	21.0316	14.1223	14.8743	18.1118	61.4736	40.6137	29.0159	44.6915	61.5704	47.8507	51.9866	73.662	144.702	99.2698	126.587	103.104	134.457	167.318	127.32	191.608	0.333333	0.5	0.666667	0.666667	0.6	0.833333	0.833333	1	0	0	0	0	0.166667	0	0	0
Intermediate	1	fjf1	16.914	8.75984	10.3831	16.5449	17.5978	18.0371	19.1921	19.1681	44.3047	31.7669	51.2463	40.3373	41.895	64.2525	43.2892	82.678	145.652	107.21	133.548	130.181	102.511	129.637	149.302	162.415	0.666667	0.666667	0.833333	0.5	0.333333	0.333333	0.833333	0	0	0	0	0	0	0	0	0
Intermediate	1	icc1	13.7909	10.555	9.60604	11.7885	12.1069	12.8637	10.9823	12.5171	38.1804	46.1504	44.6548	49.7728	38.7969	42.9477	49.9944	43.6256	65.394	47.6267	72.4195	61.6464	77.0261	66.6369	72.2593	77.0397	0.833333	0.166667	0.333333	0.166667	0.333333	0.5	0.166667	0.666667	0	0	0	0	0	0	0	0
Intermediate	1	jff1	19.6149	17.9343	18.196	16.5117	13.1264	18.0561	17.3982	24.0612	67.1082	60.2417	76.8841	46.0884	48.0055	52.3568	54.9005	64.3024	92.2954	85.8556	110.34	91.502	82.8046	72.0736	72.3262	69.3849	0.166667	0.166667	0.5	0.166667	0.166667	0	0	0.166667	0	0	0	0	0	0	0	0
Intermediate	1	jsp1	18.7232	25.8032	17.3518	26.259	20.5992	16.579	33.6681	42.3975	73.6899	57.2626	96.8006	93.4283	27.0119	52.4784	72.3798	118.226	184.813	147.837	243.727	167.563	149.372	182.849	244.803	285.873	0.5	0.5	0.333333	0.333333	0.666667	1	0.5	0.833333	0	0	0	0	0	0	0	0
Intermediate	1	mop1	11.9868	12.7949	12.005	15.047	11.2952	15.157	17.139	26.1244	64.797	52.9547	57.7691	71.3625	77.1393	74.4036	66.2484	81.0996	81.2744	64.9629	87.142	79.4976	77.1918	84.1357	74.5588	83.336	0.333333	0.166667	0.333333	0	0	0.333333	0	0	0	0	0	0	0	0	0	0
Intermediate	1	par1	13.0365	11.8191	12.9548	14.7057	13.3914	15.2794	17.9782	23.3808	40.0448	38.991	49.4109	42.1757	34.5343	35.9611	28.3123	63.4023	167.778	121.464	146.842	146.497	170.182	115.217	177.639	167.855	0.666667	0.833333	0.5	1	0.833333	0.666667	1	0.833333	0	0	0	0	0	0	0	0
Intermediate	1	tcf1	12.4008	13.8208	15.234	12.2866	12.9722	16.7589	17.1854	14.0599	40.4897	58.3914	51.9125	45.1509	39.8464	47.0992	35.6878	49.9941	91.0533	66.7597	89.6517	77.617	83.1172	78.413	73.5139	77.2488	0.8	0	0.166667	0.666667	0.666667	0.5	0.666667	0.333333	0.166667	0	0	0	0	0	0	0
Intermediate	2	afn1	15.6793	28.6407	19.8304	22.5264	23.2413	17.519	30.8551	16.1093	67.2478	90.7498	78.0434	107.361	85.6073	80.3727	117.125	85.2806	94.2442	129.365	110.6	130.928	146.669	119.639	176.115	119.832	0.166667	0	0.166667	0	0.166667	0.333333	0.333333	0.166667	0	0	0	0	0	0	0	0
Intermediate	2	agp1	9.66429	10.1299	12.376	13.7164	9.95629	11.7532	17.452	13.2056	54.7894	44.2764	38.4372	61.6891	66.234	35.0751	74.9163	65.2985	58.5261	65.1002	65.5443	96.0681	98.596	77.9651	147.357	106.134	0	0	0.333333	0.333333	0.166667	0.5	0.333333	0.333333	0	0	0	0	0.166667	0	0	0
Intermediate	2	ain1	10.3996	11.7195	17.026	12.4114	8.60867	9.30473	19.5714	18.0749	22.2485	34.779	45.4704	34.382	45.6711	35.6333	49.024	45.707	55.7797	91.4726	76.1474	45.9919	95.2071	67.4954	53.661	94.5809	0.5	0.6	0.166667	0.25	0.666667	0.333333	0	0.5	0	0.166667	0	0.333333	0.5	0	0	0
Intermediate	2	arp2	23.6441	20.644	20.3181	20.6467	17.6045	22.0607	29.8453	17.6166	59.0319	57.1503	71.9742	102.038	49.0186	39.9405	125.538	63.1685	105.089	136.843	129.789	142.174	140.884	137.583	135.93	109.714	0.333333	0.8	0.333333	0	0	0.5	0	0.5	0	0.166667	0	0	0	0	0	0
Intermediate	2	eis1	13.809	17.023	16.3256	15.919	19.9428	18.1146	19.994	14.9149	85.5299	33.3363	64.6405	74.0979	63.3407	57.8616	82.7772	51.5093	93.1335	89.6043	96.4519	98.0971	95.5682	59.6688	99.2424	111.712	0	0.666667	0.333333	0.166667	0	0.166667	0.166667	0.333333	0	0	0	0	0	0	0	0
Intermediate	2	ems1	12.395	17.772	18.0366	14.778	21.1185	20.9011	15.7412	13.3426	51.0684	59.6375	44.6386	42.9329	57.5693	56.0906	47.7321	57.6302	66.0108	94.1928	100.432	91.0612	116.551	82.4192	113.125	95.7278	0.333333	0.166667	0.5	0.6	0	0.5	0.833333	0.166667	0	0	0	0.166667	0	0	0	0
Intermediate	2	fgt1	10.7134	11.4718	13.7955	14.4514	12.4805	12.3713	12.8241	12.8391	37.585	37.7095	33.1929	39.4013	56.8517	41.2887	54.5401	40.3719	48.3953	58.0853	56.4186	65.5784	77.46	55.9809	64.8356	53.3713	0	0.666667	0.333333	0.5	0.666667	0.166667	0.166667	0.166667	0	0	0	0	0	0	0	0
Intermediate	2	fml1	10.5614	14.997	10.7866	14.7403	12.4974	15.7996	12.8927	7.77654	47.5214	51.8379	48.1774	42.7203	55.8414	45.2243	63.8206	30.0581	63.6186	68.1579	92.8853	70.7133	70.9854	53.5714	75.8048	97.8976	0.2	0.166667	0.5	0.333333	0.166667	0.166667	0	0.5	0.166667	0	0	0	0	0	0	0
Intermediate	2	jar1	11.2381	22.5177	13.1453	17.1107	12.0769	13.8173	23.8308	9.50888	35.7829	54.85	44.1809	48.1731	41.9769	52.634	42.6316	47.5871	59.5953	79.8667	44.2312	48.2222	46.422	75.0635	57.6931	61.8308	0.75	0.25	0	0	0.166667	0.25	0.333333	0	0.333333	0.333333	0	0.166667	0	0.333333	0	0.333333
Intermediate	2	jcb2	21.6885	15.7204	29.5113	24.4635	28.057	20.3436	31.2648	13.3324	71.4425	55.6369	85.0437	55.7609	85.8042	59.5295	110.83	71.4982	112.712	136.312	145.922	125.06	123.641	122.811	155.88	138.417	0.166667	0.666667	0.333333	0.5	0.166667	0.666667	0.333333	0.5	0	0	0	0	0	0	0	0
Intermediate	2	mba1	18.3896	12.3798	19.3175	8.94188	13.8434	17.8703	21.043	14.2571	47.152	42.53	51.6549	54.5599	39.4887	40.509	51.7373	50.0184	79.2913	90.2169	100.391	139.844	128.221	90.4329	92.9161	119.814	0.5	0.5	0.333333	0.6	0	0.6	0	0.5	0	0	0	0.166667	0	0.166667	0	0
Intermediate	2	mbm1	19.1723	20.0542	15.3013	15.0722	13.2425	14.239	24.2533	12.9743	51.9581	57.9361	51.1376	77.1726	39.2526	54.2013	99.3409	56.0344	67.4138	91.2859	73.5677	98.2545	66.0497	71.3873	99.3879	59.2444	0.333333	0.166667	0	0.166667	0	0.166667	0	0	0	0	0	0	0	0	0	0
Intermediate	2	mha1	10.1773	12.2406	15.6044	14.5005	18.4304	14.8397	25.8833	10.1759	50.3109	45.9057	63.2223	74.1822	45.1051	62.2317	79.1451	52.1541	58.1723	63.7101	65.7989	74.2324	68.2831	69.4861	79.193	54.2989	0.166667	0.166667	0	0	0	0	0	0	0	0	0	0	0	0	0	0
Intermediate	2	pfa1	12.1216	27.3436	22.7134	16.1997	11.975	7.8633	23.2648	19.7994	52.2984	71.5295	77.8283	60.8033	37.3361	68.8928	104.354	56.5511	78.1777	131.509	87.6865	117.493	101.649	106.297	138.573	99.0746	0.5	0.4	0.166667	0.5	0.666667	0.333333	0.166667	0.333333	0	0.166667	0	0	0	0	0	0
Intermediate	2	prp1	7.79751	10.7306	10.8412	19.9877	10.1445	10.2077	19.0118	10.0627	38.8326	33.7657	54.2137	59.2305	53.7351	39.9795	87.9672	30.4604	123.653	70.6251	85.1244	103.151	68.2784	80.5801	178.533	147.347	0.833333	0.4	0.5	0.6	0.333333	0.666667	0.333333	0.6	0	0.166667	0	0.166667	0	0.5	0	0.166667
Intermediate	2	tcp1	16.2576	18.0282	15.2868	17.4305	16.4361	14.813	21.6946	11.6922	59.1525	43.867	54.8675	36.6503	64.3028	38.047	53.8237	41.1955	59.1882	51.2737	96.4263	56.78	82.3167	59.4994	64.1531	79.1534	0	0.166667	0	0	0.2	0.333333	0.166667	0.4	0	0	0.333333	0.166667	0.166667	0	0	0.166667
Intermediate	2	vmc1	16.9902	15.9408	18.0574	13.0345	19.88	11.4998	22.4337	15.8459	33.3735	30.3806	48.925	54.1204	59.5145	32.1804	65.5817	56.509	106.863	116.312	104.745	85.7349	92.6506	119.56	111.559	91.3906	0.5	0.833333	0.333333	0.166667	0.333333	0.666667	0.333333	0.333333	0	0	0	0	0	0	0	0
Advanced	1	acc2	15.4391	14.2448	17.0131	13.4996	13.6758	11.928	14.8	11.7356	51.5269	34.1137	46.2353	26.2382	39.0057	37.4363	58.7655	51.4616	105.539	77.3735	84.0087	106.575	76.9852	73.2276	125.038	117.99	0.5	0.666667	0.333333	0.833333	0.166667	0.333333	0.5	0.333333	0	0	0	0	0	0	0	0
Advanced	1	adm1	11.8079	11.9354	14.0856	14.0029	15.4151	12.9684	10.9386	17.0218	48.7958	39.4451	35.2531	40.9073	41.8928	41.9733	30.3057	51.8276	48.8529	39.4698	55.1565	41.9247	53.6834	45.8455	62.5064	85.6315	0	0	0.333333	0	0.166667	0.166667	0.333333	0.333333	0	0	0	0	0	0	0	0
Advanced	1	arv1	14.9491	9.43593	13.2642	15.4502	9.2163	16.4255	16.8246	20.5037	60.653	38.136	24.4716	33.7882	46.0435	51.0439	34.5549	47.1671	106.643	105.388	69.9526	54.9552	103.856	68.8131	80.9959	70.3098	0.166667	0.666667	0.6	0.333333	0.75	0.333333	0.333333	0.333333	0	0	0.166667	0	0.333333	0	0	0
Advanced	1	jcb1	14.4588	11.8852	12.3044	13.3539	12.5701	13.119	12.7562	16.0305	35.2257	30.6525	44.6495	38.1947	31.7126	23.4153	51.8074	50.0539	59.8751	111.72	136.263	89.5186	54.3429	82.3855	113.173	88.5597	0.8	0.666667	0.8	0.666667	0.5	0.666667	0.5	0.333333	0.166667	0	0.166667	0	0	0	0	0
Advanced	1	jmf1	16.5294	15.5165	19.4158	19.3475	18.4785	16.7209	19.5774	19.2957	76.4743	46.2077	38.1689	62.6318	58.2628	60.4616	71.8664	82.0709	87.7044	87.4112	121.552	123.907	107.198	104.885	105.704	118.987	0.333333	0.5	0.666667	0.333333	0.5	0.5	0.333333	0.333333	0	0	0	0	0	0	0	0
Advanced	1	jvf1	14.4131	11.8314	12.4449	13.9311	12.3824	18.5768	16.7478	14.442	41.832	37.8952	45.6388	44.4169	37.1716	44.5688	44.7953	37.558	67.2442	55.5771	75.6255	103.294	80.4455	61.904	77.4198	87.2627	0.166667	0.333333	0.333333	0.666667	0.333333	0.166667	0.5	0.5	0	0	0	0	0	0	0	0
Advanced	1	mfd1	14.3909	9.71498	11.6964	10.4573	8.99431	8.39358	13.3357	19.0137	27.9599	33.9619	36.9535	23.2987	29.8941	37.1159	33.9135	41.4776	35.4656	34.742	38.9428	32.4082	36.3141	39.1732	39.3655	47.458	0.166667	0	0	0.4	0.166667	0	0	0.166667	0	0	0	0.166667	0	0	0	0
Advanced	1	mft1	20.3095	10.9673	13.8908	11.7822	10.6841	15.7972	17.0975	17.9025	59.2136	28.8175	55.4116	34.9852	41.4899	46.9528	46.0568	64.7286	79.6106	51.9472	56.6017	51.6893	60.5536	60.9569	50.3311	79.0475	0.166667	0.333333	0	0.333333	0	0.2	0	0	0	0	0	0	0	0.166667	0	0
Advanced	1	rbr1	14.5444	13.5022	12.6928	14.3692	12.9911	20.6271	19.5455	23.6305	36.1355	60.5006	36.0813	68.6415	32.0473	58.943	42.6141	72.1136	98.8777	83.4585	96.9008	78.3492	77.8126	80.3048	85.3374	103.578	0.5	0.166667	0.333333	0.166667	0.666667	0.166667	0.333333	0.333333	0	0	0	0	0	0	0	0
Advanced	1	sas1	15.0869	14.3394	18.6112	15.5035	12.4195	18.9718	11.0369	22.5449	51.4659	56.1965	48.5696	48.7876	44.5146	60.9475	47.3976	67.7357	114.698	110.236	113.617	122.446	101.75	98.5183	102.727	135.326	0.5	0.166667	0.5	0.5	0.833333	0.5	0.5	0.333333	0	0	0	0	0	0	0	0
Advanced	1	scf1	15.343	13.8446	12.9821	10.6487	17.2484	17.8678	12.6666	15.3631	48.4372	23.8446	52.3682	37.4463	29.3873	49.8176	45.3137	56.6929	112.032	82.439	93.8648	78.7915	67.8346	100.099	83.5798	110.691	0.5	0.666667	0.166667	0.5	0.666667	0.166667	0.5	0.333333	0	0	0	0	0	0	0	0
Advanced	1	scs1	16.6147	10.5799	12.1898	9.99263	11.9543	14.5427	11.9324	19.0322	48.4641	28.9814	37.3584	27.6544	34.1611	33.6341	27.6453	56.0464	89.2108	68.5044	77.8549	63.0011	51.5943	69.5409	75.6039	82.6978	0.5	0.666667	0.833333	0.5	0.333333	0.666667	0.5	0.333333	0	0	0	0	0	0	0	0
Advanced	1	smn1	13.8838	19.3897	13.284	16.8681	16.3955	13.1635	16.1775	25.0086	51.1232	43.9466	67.6832	62.9009	43.6468	49.0147	53.1024	100.882	104.408	132.895	110.719	146.89	137.619	113.838	102.569	127.042	0.5	0.5	0.5	0.333333	0.666667	0.5	0.333333	0	0	0	0	0	0	0	0	0
Advanced	1	sms1	11.4211	11.2659	16.3605	11.3527	13.2156	12.4933	9.91922	20.2261	34.403	42.9795	46.1605	34.4878	36.5123	44.8302	22.2333	57.0779	63.9565	53.5847	83.1447	66.4375	73.3179	68.9842	52.5568	77.1787	0.666667	0.333333	0.333333	0.166667	0.4	0.166667	0.5	0.5	0	0	0	0	0.166667	0	0	0
Advanced	2	aco1	17.9035	18.2394	12.7259	19.0814	18.0853	17.6609	22.3366	18.644	55.2582	40.7512	53.9294	77.4493	64.9781	59.3874	90.8992	42.8591	127.27	270.253	162.101	177.482	216.204	163.719	209.91	187.326	0.666667	1	0.666667	1	0	1	0.666667	0.833333	0	0	0	0	0	0	0	0
Advanced	2	ari1	13.3076	10.8486	10.9282	15.1802	12.4524	10.1384	13.529	13.71	46.9089	53.9079	55.7346	56.0601	39.6475	52.9979	53.5825	47.3437	97.125	89.5546	141.168	87.0346	124.206	110.675	140.728	178.357	0.166667	0.5	0.666667	0.333333	0.333333	0.5	0.166667	0.666667	0	0	0	0	0	0	0	0
Advanced	2	arp1	12.9084	16.173	16.4436	17.6113	12.2731	12.1546	17.5389	21.0695	41.0337	40.6964	64.1083	55.5874	20.604	36.0812	59.3118	56.3845	91.0952	109.803	98.0397	114.737	103.877	101.011	132.14	102.565	0.666667	0.833333	0.333333	0.666667	0	0.666667	0.333333	0.333333	0	0	0	0	0	0	0	0
Advanced	2	asg1	15.3843	17.0937	15.8142	19.5868	19.3697	19.6222	21.2536	16.8752	55.0149	60.803	64.3308	50.618	77.0958	66.6283	62.4986	60.3674	75.9593	100.323	113.029	95.4264	90.6296	137.106	137.475	103.242	0.166667	0.5	0.5	0.5	0	0.666667	0.333333	0.5	0	0	0	0	0	0	0	0
Advanced	2	csr1	12.2686	16.4627	19.1533	17.439	16.0354	13.2637	18.9468	15.0682	53.7536	36.925	44.5989	37.1648	34.6592	33.3364	38.2757	34.9811	121.982	73.1137	115.501	101.621	110.587	96.1509	135.021	114.835	0.5	0.5	0.666667	0.833333	0.5	0.833333	0.5	0.666667	0	0	0	0	0	0	0	0
Advanced	2	irl1	22.1201	16.9681	23.6543	18.927	17.2138	13.0453	19.9053	21.3282	76.4374	67.3274	80.6534	77.2017	73.848	63.8197	76.9085	75.3177	98.228	119.677	148.119	130.696	132.613	117.386	153.022	122.798	0.166667	0.5	0.666667	0.833333	0	0.5	0.666667	0.333333	0	0	0	0	0	0	0	0
Advanced	2	jcp1	16.6016	13.8265	11.4799	10.7197	11.3731	11.0817	12.3162	9.79914	58.6787	43.3839	36.202	38.1949	42.074	40.3223	40.6894	55.5019	63.2744	65.956	93.0075	63.1083	84.5733	68.0198	85.1188	70.3217	0	0.166667	0.166667	0.333333	0	0.333333	0.333333	0	0	0	0	0	0	0	0	0
Advanced	2	jrc1	10.9006	21.9108	12.3584	12.7106	17.5383	14.578	13.3867	15.9428	66.4079	62.7116	57.0036	45.843	54.7281	74.5928	65.688	51.6534	114.041	134.451	130.546	127.52	110.1	121.378	154.434	162.695	0.166667	0.5	0.666667	0.5	0.833333	0.333333	0.333333	0.666667	0	0	0	0	0	0	0	0
Advanced	2	las1	15.9857	13.6612	11.6894	15.1817	16.3141	15.7499	16.9383	19.4758	52.7131	56.2691	54.7857	44.3884	48.7435	40.1749	52.8943	44.0941	90.5008	83.6224	97.5181	78.9409	71.8194	80.8556	100.857	96.7521	0.5	0	0.2	0.333333	0	0.666667	0.333333	0.333333	0	0	0.166667	0	0	0	0	0
Advanced	2	lcp1	18.0938	16.6943	16.5592	21.5311	14.9299	20.6138	21.7267	23.6537	57.2117	55.2127	59.4327	85.7549	68.3715	61.5007	77.5375	63.863	107.578	109.646	83.5834	110.087	93.4596	128.228	141.176	118.671	0.5	0.333333	0.5	0.333333	0	0.333333	0.166667	0.333333	0	0	0	0	0	0	0	0
Advanced	2	lms1	8.06896	12.0799	16.9324	12.0068	11.6473	8.08719	10.8489	15.1268	42.9258	44.5226	63.4223	46.341	49.136	27.5188	38.4368	37.0569	79.3901	60.8594	69.7217	72.6521	62.1245	48.9575	45.0996	80.5087	0.333333	0.333333	0.333333	0.5	0.166667	0.666667	0.166667	0.333333	0	0	0	0	0	0	0	0
Advanced	2	mco1	13.9826	10.4372	14.5446	13.2924	16.0528	13.6469	21.8157	16.8379	54.9281	80.3139	35.361	56.1148	56.4935	45.7535	75.5113	39.6833	87.5603	87.3181	69.598	72.0111	89.3789	99.4649	117.477	87.1299	0.333333	0	0.333333	0.166667	0.333333	0.333333	0.333333	0.5	0	0	0	0	0	0	0	0
Advanced	2	mdt1	13.8079	14.1576	15.1318	20.9129	15.1638	10.123	21.2934	17.3528	62.795	54.1893	55.3399	68.8426	72.8737	49.977	79.0008	73.3104	137.912	147.33	130.231	156.159	165.956	117.558	175.818	167.417	0.333333	0.833333	0.333333	0.5	0.166667	0.333333	0.166667	0.333333	0	0	0	0	0	0	0	0
Advanced	2	mfm1	12.8051	9.99095	14.9202	12.5673	13.2833	14.4913	21.1317	12.0817	54.8271	53.6989	44.6389	63.6629	58.8237	49.31	70.611	53.8111	94.1988	93.0522	90.7036	121.986	105.375	84.7923	137.492	86.8424	0.333333	0.333333	0.333333	1	0	0.5	0.5	0.333333	0	0	0	0.166667	0	0	0	0
Advanced	2	sft1	17.609	13.1285	16.737	20.1395	14.1212	17.4769	21.241	15.5382	57.493	61.1159	47.0285	67.0045	40.7805	55.0491	49.8283	61.7778	70.7479	83.9876	65.9709	106.788	58.883	97.7056	78.0676	103.93	0.333333	0	0.333333	0.333333	0.333333	0.333333	0.333333	0.5	0	0	0	0	0	0	0	0
Advanced	2	smc1	18.2939	14.8638	19.6648	25.1976	15.4389	17.7367	29.719	19.1996	48.7397	58.41	76.013	87.1579	82.5834	72.1317	89.9793	53.9272	79.3693	120.989	117.688	110.034	109.18	105.978	131.247	108.275	0.333333	0.5	0.333333	0.333333	0.166667	0.166667	0.4	0.5	0	0	0	0	0	0	0.166667	0

## Sheet: N3
Group	List	Participant	FFD_C-C_HA	FFD_C-C_LA	FFD_C-NC_HA	FFD_C-NC_LA	FFD_NC-C_HA	FFD_NC-C_LA	FFD_NC-NC_HA	FFD_NC-NC_LA	FPRT_C-C_HA	FPRT_C-C_LA	FPRT_C-NC_HA	FPRT_C-NC_LA	FPRT_NC-C_HA	FPRT_NC-C_LA	FPRT_NC-NC_HA	FPRT_NC-NC_LA	TRT_C-C_HA	TRT_C-C_LA	TRT_C-NC_HA	TRT_C-NC_LA	TRT_NC-C_HA	TRT_NC-C_LA	TRT_NC-NC_HA	TRT_NC-NC_LA	RO_C-C_HA	RO_C-C_LA	RO_C-NC_HA	RO_C-NC_LA	RO_NC-C_HA	RO_NC-C_LA	RO_NC-NC_HA	RO_NC-NC_LA	SR_C-C_HA	SR_C-C_LA	SR_C-NC_HA	SR_C-NC_LA	SR_NC-C_HA	SR_NC-C_LA	SR_NC-NC_HA	SR_NC-NC_LA
NativeEN	1	bwt1	50.2	42.1	50.1	33.4	37.4	42.9	45.7	44.4	44.8	46.3	42.9	43	49.3	48.9	36.8	46.1	65.5	70.1	50.3	43.1	53.7	57.9	50.7	64.7	0.3	0	0.2	0	0.3	0	0	0.2	0	0	0.2	0	0.3	0	0.2	0
NativeEN	1	cep1	34.7	32.3	46.2	21.3	39.6	32.7	35.3	34.6	37.2	34.6	49.4	21	43.4	37.5	39.8	32.6	48.1	44.3	74	36.2	43.6	45.6	62.4	42.7	0	0.2	0.2	0	0	0	0	0	0.2	0	0	0	0	0.2	0	0.5
NativeEN	1	eck1	31.4	30	27.6	25.6	35.6	34.1	25.5	28	17	32	41.4	24	39.1	29.2	30.1	34.2	61	72.2	75.1	63.5	74.6	66.5	54.5	75.8	0.6	0.3	0.8	0.6	0.2	0.8	0.2	0.4	0.2	0	0.3	0.2	0.2	0	0.2	0.2
NativeEN	1	emi1	26.4	33.9	29.8	25.7	31.6	25.3	24.1	33.1	24.9	33.9	36.3	30.3	36.6	28.3	30.6	33.3	63.2	27.8	74.6	37.1	63.5	66.7	64.9	70.4	0	0.3	0.2	0.5	0.3	0.5	0.2	0.3	0.3	0.5	0	0	0	0	0	0
NativeEN	1	hme1	33.4	29.9	40.7	32	30.4	24.4	31.2	26.2	33.4	40.2	47.7	36.5	36.6	26.7	32.1	26.4	49.2	54.2	79.6	42	48.8	32.3	54.4	47.2	0	0.3	0.2	0	0.3	0	0.3	0	0	0	0.2	0	0	0.2	0	0.2
NativeEN	1	kbs1	25.3	36	23.4	31.9	32.9	49.1	33.4	35.8	25.3	36	14.4	31.9	22.9	49.1	43.4	25.8	25.4	36.2	23.6	39.5	23	49.3	30.1	36	0	0.3	0	0	0	0.3	0	0	0.2	0.5	0.5	0.5	0.2	0.5	0.5	0.8
NativeEN	1	kwr1	43.4	30.5	40.2	31.8	28.2	29.5	33.4	32.2	55.2	40.9	33.4	31.1	28.2	35.5	25.9	30.9	90.5	96.2	94	35.8	78.8	76.2	71	122.5	0.2	0	0.5	0	0.5	0.5	0.3	0.8	0	0.2	0.3	0	0.3	0	0	0
NativeEN	1	les1	24.2	26.7	39.9	27.8	31.9	33.3	26.8	29	21.5	30.6	33.2	23.3	57.1	25.7	36.6	32.7	35.6	70.1	87.4	27.3	67.5	58.3	83.6	96.8	0.4	0.8	0.3	0.3	0.8	0.2	0.5	0.7	0.2	0.2	0	0.3	0.2	0.2	0	0
NativeEN	1	mpe1	38.8	31.3	42.9	33.3	43.1	40.6	37.6	43.3	29.8	31.3	39.9	33.3	43.1	36.7	43.2	43.3	51.8	35.4	67.8	43.5	52.9	75.7	51.5	43.4	0	0	0.2	0.3	0	0.2	0.2	0.2	0	0.3	0.2	0	0.2	0	0	0.2
NativeEN	1	nmn1	44.6	40.2	36.5	33.7	47.3	26.7	31.2	32.4	26.6	45.2	39.9	44.7	40.9	34.4	41.3	35.6	56.1	74.8	73.4	53.4	53.1	57	68.9	94.1	0.4	0.7	0.5	0.5	0.5	0.5	0.6	0.7	0.2	0	0	0	0	0.3	0.2	0.3
NativeEN	1	pli1	56.4	34.9	29.6	30.9	33.2	41.4	44.4	54.6	58.5	34.9	25.2	48.4	45.2	38.2	38.3	41.3	82	78	43.4	66.5	65.3	59.5	68.4	66.4	0.3	0.5	0.2	0.2	0	0.3	0.4	0.4	0	0.3	0.2	0	0	0.3	0.2	0.2
NativeEN	1	rhh1	33	26.1	30.4	28.2	24.2	22.1	27.2	24	33	29.4	30.4	17.3	27.5	25.3	27.5	24	33.1	29.5	75	41.3	44	64.3	33	24.1	0	0.2	0.4	0	0	0.5	0.2	0	0.5	0.2	0.2	0.2	0.3	0	0.2	0.3
NativeEN	1	rhy1	38.9	35	35.1	33	30.3	34.9	39.4	29.1	33.8	30.2	47	20.4	35.6	37.1	39.4	37.7	79.1	86.2	81.1	50.2	63.1	62.4	59.2	87.7	0.3	0.4	0.3	0.2	0.3	0.5	0.5	0.4	0	0.2	0	0.2	0	0	0.3	0.2
NativeEN	1	rph1	33.9	26.8	30.8	26.9	37.8	29.1	43.7	34.9	36.7	35.3	48.9	25.4	41.9	31.3	34.5	33.2	59.8	63.6	49	39.6	47	31.4	53.2	56.9	0.2	0.2	0	0.2	0.2	0	0.3	0.2	0	0	0	0	0	0.2	0	0
NativeEN	1	svv1	32.3	30.6	41.4	27.7	39	24.2	48	36.8	29.3	40	42.5	39.9	34.7	43.5	38	39.3	91.4	90.8	97.7	81.1	74.4	96.1	61.7	76.2	0.5	0.5	0.3	0.8	0.4	0.2	0.2	0.3	0	0	0	0	0.2	0	0.2	0
NativeEN	2	abb1	36.7	33.9	43.2	40.5	42.8	30.2	32.1	28.3	39	36.8	49.5	40.5	42.8	40.3	32.1	34.2	88.8	54.1	79.1	70.1	75.5	77.1	54.1	68.5	0.7	0.2	0.5	0.8	0.7	0.4	0.4	0.5	0	0	0	0.2	0	0.2	0.2	0
NativeEN	2	ats1	32.4	24.9	33.2	41.2	36.1	32.6	33	25.5	36	29.6	39.5	44.7	42.4	34.9	33	33.1	65.4	35.7	64.5	49.4	62.7	43.3	67	69.9	0.5	0.3	0.4	0.3	0.7	0.2	0.5	0.6	0	0	0.2	0.5	0	0.2	0	0.2
NativeEN	2	cgm1	28.4	29.4	28.2	45.4	38.9	32.9	43.1	34.1	28.4	43.2	45.2	49	43.5	43.1	43.1	42.3	38.7	47.7	57.4	83.1	67.7	56.7	93.8	64.2	0.2	0.2	0.4	0.3	0.5	0	0.7	0.6	0.2	0.2	0.2	0	0.3	0.2	0	0.2
NativeEN	2	chn1	32.6	35.2	44.7	50.2	35.1	27.2	39.3	34.7	48.7	41.3	40.4	40.2	46.5	40.2	43.1	48.2	92.5	67	77.4	60.9	121.2	60.2	55	82.4	0.5	0.5	0.6	0.2	0.8	0.5	0.3	0	0	0	0.2	0.2	0	0.2	0	0.3
NativeEN	2	dmn1	30.8	31	38.2	40.6	49.5	36	38.3	35.9	30.8	35.3	43.3	42.4	49.5	46	36	39.8	42.9	58.1	56.9	55.6	66.4	80.4	70.6	74.1	0.4	0.3	0	0.2	0.6	0.5	0.3	0.3	0.2	0	0	0	0	0	0	0
NativeEN	2	ech1	44.1	17.6	27.8	26.1	37	29.9	30.6	29.8	71.2	20.9	32.4	38.5	37	39.9	30.6	36	93.3	36.8	40	65.1	37.1	39.8	60.7	61.2	0	0.5	0.5	0.5	0.7	0.5	0.5	0.2	0.7	0.3	0.3	0.3	0	0.7	0	0
NativeEN	2	hwe1	34.1	30.4	39	59.7	43.6	28.6	34.3	24.8	53.4	30.4	46.2	75.2	47.3	32.8	34.6	41.5	55.7	47.3	62.7	123.4	92.7	42.2	94.7	59	0.2	0	0	0	0.5	0	0.3	0.2	0	0	0	0	0	0.2	0	0
NativeEN	2	jly1	35.9	30.7	33.4	33.1	33.6	27.4	29.4	31.5	35.9	33	36.4	33.1	42	30.5	31.7	38.9	44	47.7	61.4	54.4	58.5	57.3	65.2	43.5	0	0.2	0.2	0.4	0.7	0.3	0.3	0.4	0	0	0	0.2	0.2	0	0	0.2
NativeEN	2	jms1	39.8	33.4	36.5	32.9	32.5	28.4	24.2	31	34.3	35.6	49	35.8	32.5	31	32.7	31	40.9	35.7	51.9	50.7	32.7	27.2	37.7	31.2	0	0	0	0.3	0	0	0.2	0	0.2	0	0	0.2	0.5	0	0	0.3
NativeEN	2	mmk1	40.7	35.2	44.9	47	31.8	34.8	43.3	42.2	54.1	50.6	53.4	51.2	31.8	48.3	47.3	42.2	54.2	47.8	63.5	51.3	31.9	54.9	50.8	52.5	0	0	0.3	0	0.2	0.2	0	0.4	0	0	0	0	0.3	0	0.2	0.2
NativeEN	2	msa1	36.1	22.3	27.4	51.5	39.1	28.4	39	33.4	49.5	29.7	25.3	51.5	39.1	42.9	42	39.4	76.7	33.4	45.9	74.7	46.6	51	64.2	64.7	0.3	0	0.2	0.1	0	0.3	0.3	0.5	0.3	0.5	0.2	0.7	0.3	0	0	0.7
NativeEN	2	rcy1	34.6	34.7	41.2	37.6	38.5	28.8	37.2	40.3	34.6	34.7	46.3	56.6	48.5	38.8	45.3	42.3	54.8	34.8	80.3	56.7	48.6	28.8	56.3	46.5	0	0.4	0.3	0	0	0	0	0.2	0	0.2	0.3	0.3	0.2	0.2	0	0.2
NativeEN	2	sad1	27.2	23.8	28.6	30.7	44	30.8	33.3	34.8	48.1	41.9	38.9	30.7	44	45.3	38.8	42	56.8	54.6	38.9	45.3	44.2	58.6	61	87.6	0	0.3	0	0	0.7	0.4	0.2	0.7	0.3	0.3	0.5	0.7	0.2	0.2	0.2	0
NativeEN	2	san1	32.4	33.9	39.6	35.1	47.5	35.8	28.8	34.5	49.8	40.6	42.7	81.1	47.5	45.3	37.5	46.5	73	61.7	49.6	110.1	128.5	70.9	64.5	69	1	0.8	0.2	0.3	0.7	0.5	0.6	0.4	0.3	0.3	0.2	0	0.7	0	0.2	0.2
NativeEN	2	vhn1	22.9	26.8	37.4	35	44.7	39.5	45.4	36.4	29.7	43.3	42.2	44.9	45.5	43.7	48.3	39.2	87.8	55.1	92.5	93.7	101.6	72.6	106.9	66.5	0.5	0.6	0.3	0.2	0.8	0.5	0.8	0.5	0	0.2	0.3	0	0.2	0.2	0.3	0
Intermediate	1	acc1	88.5787	77.7271	92.5333	53.419	104.273	54.7413	80.1057	58.645	102.413	55.4271	120.8	85.7563	68.5133	70.8079	114.39	58.645	315.074	236.072	169.933	276.766	156.787	163.073	339.741	203	0.166667	0.333333	0	0.666667	0.166667	0.333333	0.5	0.666667	0	0	0	0	0	0	0	0
Intermediate	1	cad1	62.0417	45.2069	34.6056	38.2746	41.9702	46.5476	36.0357	39.3764	75.6343	62.8236	40.1889	43.7984	61.6548	64.3704	57.225	42.4806	90.1944	62.9627	43.8889	57.7405	90.6905	64.5238	60.819	53.05	0.166667	0	0	0.166667	0.5	0	0	0.333333	0	0	0	0	0.333333	0	0.166667	0
Intermediate	1	cir1	55.3472	63.126	38.4458	49.4522	55.8242	46.8889	46.2355	60.4883	48.0972	54.1704	42.4458	27.8688	21.7052	57.3333	51.5577	60.4883	81.963	105.132	64.05	65.1095	115.165	119.587	83.4611	88.8867	0.166667	0.333333	0.25	0.166667	0.166667	0.5	0.166667	0.4	0	0	0.333333	0	0	0	0	0.166667
Intermediate	1	djs1	42.9306	50.5187	42.8833	66.0794	24.75	48.9266	60.2633	79.125	80.7639	60.3521	53.3972	66.0794	54.0833	73.7321	48.4633	51.825	98.2222	69.344	96.2444	129.46	107.6	80.2063	105.909	122.233	0	0	0.166667	0.666667	0.5	0	0.2	0.2	0	0.333333	0	0.5	0.666667	0.333333	0.166667	0.166667
Intermediate	1	ebc1	55.4977	64.9323	54.1833	48.4323	88.8317	60.6534	56.5445	68.9306	63.2611	74.5157	38.725	76.8054	81.054	90.9968	129.331	96.0139	121.122	166.459	159.789	178.341	203.208	198.571	301.803	208.878	0.5	0.5	0.333333	0.666667	0.5	0.166667	0.833333	0.5	0	0	0	0	0	0	0	0
Intermediate	1	fgc1	53.6833	60.695	72.8389	49.9847	54.4972	54.4907	60.1812	69.0875	86.5046	55.595	48.8389	74.0466	69.3782	43.6389	60.1812	58.705	131.102	112.567	99.3111	126.724	116.067	126.487	148.281	128.02	0.333333	0.4	0	0	0.5	0.5	0.6	0.333333	0	0.166667	0.5	0	0	0	0.166667	0
Intermediate	1	fjf1	54.706	42.672	58.9667	48.2379	61.0159	51.3955	53.3639	46.3125	62.4352	42.672	52.9667	57.981	46.0159	44.3399	26.0861	69.2431	130.648	84.8087	99.3111	109.798	128.713	91.2381	128.939	170.511	0	0.166667	0	0	0	0.166667	0.166667	0.166667	0	0	0	0	0	0	0	0
Intermediate	1	icc1	55.4491	36.3502	44.725	31.8902	55.8254	28.746	35.6026	34.5944	46.1157	39.5502	27.725	38.2652	54.4302	43.9206	73.7901	58.4569	76.2593	55.4429	54.8889	46.7571	74.7984	52.709	85.5833	76.7889	0	0.2	0.166667	0	0.166667	0.333333	0	0	0	0.166667	0	0.333333	0	0	0	0
Intermediate	1	jff1	44.8083	44.0836	44.1972	52.7659	57.6984	31.8929	42.1915	70.3733	49.3417	44.5121	50.8417	52.7659	61.0651	45.2791	45.6438	52.3733	95.1	91.3029	104.122	95.2714	91.6	60.8254	93.3746	85.6467	0.2	0.2	0	0.166667	0	0.166667	0.5	0	0.166667	0.166667	0	0	0	0	0	0.166667
Intermediate	1	jsp1	87.1088	56.8157	63.07	35.614	99.0159	86.627	55.5045	75.6167	66.4421	59.4931	81.22	35.3211	79.2159	81.4238	93.6823	69.9403	161.509	193.199	153.133	191.802	191.81	184.114	297.877	189.256	0.5	0.666667	0	0.333333	0.333333	0	0.333333	0.333333	0	0	0	0	0	0.166667	0	0
Intermediate	1	mop1	59.4201	62.0157	77.7389	69.3919	90.6683	68.9921	79.2097	91.7062	30.1701	72.849	45.5167	88.3085	83.1683	50.4087	81.7621	93.1317	201.833	95.0556	87.7222	102.883	90.8698	84.9841	126.683	121.347	0	0	0	0	0.166667	0	0	0	0.166667	0	0	0	0	0	0	0.166667
Intermediate	1	par1	52.3667	33.0379	58.7233	33.1664	51.3413	73.0913	36.7313	61.4681	30.7667	55.7121	61.19	38.2914	93.9079	68.7579	95.298	79.2764	166.089	118.061	130.6	111.793	159.954	155.206	190.575	234.311	0.2	0.4	0	0.2	0.166667	0.166667	0.5	0.5	0.166667	0.166667	0.166667	0.166667	0	0	0	0
Intermediate	1	tcf1	67.2306	41.9474	59.2111	34.2331	77.2377	59.7354	34.6829	48.5729	97.2306	44.9474	74.1167	47.6141	50.321	83.1376	41.2579	66.3229	135.511	60.5246	98.4889	58.3492	108.381	114.376	53.1448	90.7083	0.4	0.333333	0.5	0.166667	0.5	0.333333	0.4	0.5	0.166667	0	0	0	0	0	0.166667	0.333333
Intermediate	2	afn1	45.4483	41.7812	44.6362	70.5896	74.9782	56.8148	78.2685	49.7847	76.5283	60.5442	124.295	110.79	74.9782	78.6111	98.8278	69.1505	84.8089	75.727	144.653	142.475	85.9	107.685	119.074	73.5426	0.2	0.166667	0.2	0.25	0.166667	0	0.166667	0.166667	0.166667	0	0.166667	0.333333	0	0	0	0
Intermediate	2	agp1	55.0722	47.4323	44.3782	70.0292	43.1867	32.4935	52.9648	47.4782	57.6648	60.7418	58.056	107.418	43.1867	68.4009	64.7981	65.9898	57.7947	65.0902	82.8964	148.613	63.3067	62.9089	96.013	74.5299	0	0	0.166667	0.166667	0.8	0	0.166667	0.166667	0	0	0	0	0.166667	0	0	0
Intermediate	2	ain1	50.3866	34.1646	45.5057	67.4319	55.7958	43.5622	51.9259	49.0787	63.3495	50.2056	53.6657	72.0986	64.7458	46.2067	62.1481	71.963	63.4815	50.2942	72.9143	81.4444	78.95	57.2178	111.778	112.706	0	0.166667	0	0.166667	0.333333	0.2	0.333333	0	0	0	0.166667	0	0.333333	0.166667	0.5	0
Intermediate	2	arp2	62.1667	60.4927	64.4571	93.705	59.9143	43.8861	64.0037	67.7372	70.4333	69.7468	117.626	120.031	59.9143	69.7935	81.5333	72.1372	96.6333	69.8603	153.311	120.167	99.3952	84.8333	138.667	96.8407	0.2	0	0.166667	0	0.5	0.333333	0.5	0.4	0.166667	0.166667	0	0.166667	0	0	0	0.166667
Intermediate	2	eis1	57.7514	35.8968	47.3821	61.3317	80.1321	49.6093	58.0537	55.0083	104.835	66.9103	107.063	71.4117	86.6655	97.85	92.5352	67.8231	110.417	67.0561	163.705	84.3533	116.854	123.804	104.333	92.7267	0	0.166667	0	0	0.333333	0.166667	0	0.166667	0	0	0	0.166667	0	0	0	0
Intermediate	2	ems1	52.5378	42.7108	36.7067	80.7486	44.5743	44.0769	46.8815	41.7079	92.2	45.822	57.37	85.4983	44.5743	44.0769	94.9148	68.1153	79.8067	67.7587	124.667	146.672	103.47	90.5704	142.037	82.1185	0.333333	0.333333	0	0	0.666667	0.166667	0.166667	0.166667	0	0	0	0	0.166667	0	0	0
Intermediate	2	fgt1	52.9273	31.318	42.9829	56.5583	46.7202	39.5778	63.2278	36.6181	60.7051	60.9212	50.5607	68.7583	67.4869	47.5778	80.1111	43.1847	60.8611	73.1354	54.1206	94.35	71.9762	55.3556	112.993	46.8796	0	0.333333	0	0.25	0.166667	0.2	0	0	0	0	0	0.333333	0	0.166667	0	0
Intermediate	2	fml1	47.5514	32.2638	32.9139	50.7188	39.4262	48.8417	52.1204	50.1884	59.7273	67.0262	51.6655	50.7188	45.3929	59.075	79.0611	69.2718	59.8278	84.9524	84.881	67.5417	55.254	69.763	98.637	95.88	0	0.166667	0.166667	0	0	0.166667	0.166667	0.166667	0	0	0	0.333333	0	0	0	0
Intermediate	2	jar1	49.4278	36.5159	38.3762	67.5375	30.019	45.5356	46.7889	42.1094	52.6778	56.8992	98.1981	76.2042	66.819	50.2556	86.3778	52.0761	109.103	91.7016	98.2667	76.4	33.6	54.2311	86.5037	70.0711	0.5	0.25	0	0	0.166667	0.4	0	0	0.333333	0.333333	0.166667	0.333333	0.5	0.166667	0	0.166667
Intermediate	2	jcb2	63.9847	48.3688	67.2048	96.5806	79.7605	51.6759	50.2689	42.7194	77.4551	80.1825	86.8738	112.699	79.7605	71.2711	91.3867	80.9412	110.633	142.4	144.337	173.187	96.8838	84.5689	139.102	130.67	0.166667	0.333333	0.333333	0.166667	0	0.166667	0.333333	0.166667	0	0	0	0	0.166667	0	0	0
Intermediate	2	mba1	38.855	44.1042	43.5869	48.3431	41.7103	47.6954	48.1352	43.5519	45.095	52.837	47.8964	58.5306	53.9325	47.6954	67.4722	56.0403	59.26	66.3746	106.922	126.511	119.83	91.0037	98.2519	124.526	0.2	0.166667	0.5	0.5	0.833333	0.333333	0.333333	0.333333	0.166667	0	0	0	0	0	0	0
Intermediate	2	mbm1	35.6574	42.8616	52.0313	82.5236	43.2633	42.2178	48.2722	47.6866	38.6422	69.1537	90.998	87.7736	72.6417	46.1378	56.4574	64.894	55.7489	78.8571	91.1413	117.217	87.0349	52.3467	67.6222	95.4889	0.333333	0	0.166667	0.166667	0.5	0.166667	0.333333	0	0	0	0	0	0	0	0	0
Intermediate	2	mha1	58.9594	32.5386	47.9357	48.3896	37.3448	40.0148	45.8463	39.8806	66.2483	47.4593	63.4274	67.0396	76.0814	56.5778	56.587	83.8211	72.2022	47.5111	63.4968	87.975	91.7429	56.6704	56.6519	83.9333	0.2	0	0	0	0.166667	0	0	0	0.166667	0	0	0.333333	0	0	0	0.166667
Intermediate	2	pfa1	73.435	51.6505	39.7794	58.3028	45.3321	46.9565	47.8578	52.0722	100.566	66.8966	82.2365	55.4383	49.3186	67.3269	75.7333	86.4944	110.917	67.0423	94.1873	98.7778	114.321	98.3519	113.889	109.7	0	0	0.333333	0.333333	0.333333	0.333333	0.333333	0.333333	0	0	0	0	0	0	0	0
Intermediate	2	prp1	68.0083	33.9775	34.7504	57.2383	66.1972	23.8333	48.6241	25.2662	79.0306	57.5093	72.7544	80.33	84.5972	23.8333	81.3759	53.794	135.72	83.4497	108.351	143.553	106.49	92.6667	107.741	98.3611	0.6	0.166667	0.166667	0.2	0.166667	1	0.5	0.166667	0.166667	0	0	0.166667	0	0.833333	0	0
Intermediate	2	tcp1	30.9583	37.8472	33.5605	42.6583	49.8345	33.2889	36.1463	39.9189	63.9583	53.7917	80.3452	53.6583	77.0925	52.8722	61.9889	58.2967	67.0278	70.0397	108.958	95.1333	77.219	77.7056	83.1778	91.16	0	0.5	0	0.25	0	0.5	0.333333	0.2	0.333333	0.333333	0.166667	0.333333	0	0.333333	0	0.166667
Intermediate	2	vmc1	39.1844	24.1024	45.2885	69.0667	51.9147	39.7256	47.5519	50.3366	39.1844	48.1357	53.0837	71.7417	67.1813	48.5256	96.5815	74.4477	110.733	94.8878	98.6841	139.067	84.861	85.6278	118.815	108.02	0.6	0.333333	0.5	0	0.666667	0.4	0.5	0.166667	0.166667	0	0	0.166667	0	0.166667	0	0
Advanced	1	acc2	50.2639	39.3403	57.1361	37.3083	58.6897	26.332	43.3325	54.025	37.7269	32.4117	72.2611	35.506	58.6897	34.7889	38.3325	68.0417	86.7778	105.568	96.0111	115.08	58.8302	105.91	96.8587	103.472	0.333333	0.666667	0.333333	0.4	0.333333	0.166667	0.5	0.333333	0	0	0	0.166667	0	0	0	0
Advanced	1	adm1	50.1528	32.5728	46.5444	35.4798	47.6123	35.0556	38.7264	59.8542	38.5694	32.5728	46.5444	35.4798	36.8345	35.0556	38.7264	62.7431	62.0833	42.3984	54.5556	35.5781	68.6603	35.1175	70.981	99.6167	0	0.166667	0	0	0.166667	0.2	0.333333	0.333333	0	0	0	0.166667	0	0.166667	0	0
Advanced	1	arv1	42.6639	30.3889	52.1333	28.8988	34.7262	37.1243	28.1687	25.2688	44.7639	36.5845	61.7167	27.2083	28.7262	37.1243	30.9667	51.0187	66.0556	66.6905	75.4667	57.1429	34.9238	78.1799	72.1024	48.6333	0.4	0.25	0	0	0.333333	0.333333	0	0.5	0.166667	0.333333	0.5	0.333333	0.5	0.5	0.333333	0.333333
Advanced	1	jcb1	53.1481	30.2262	42.6472	34.6284	42.53	37.2328	41.5364	38.65	59.463	38.8651	42.6472	34.4874	46.98	42.7222	51.1698	51.25	119.037	92.2921	73	61.7781	63.5867	70.6296	81.6819	96.0333	0.333333	0.333333	0.166667	0.666667	0	0	0.4	0.4	0	0	0	0	0.166667	0	0.166667	0.166667
Advanced	1	jmf1	69.9236	49.6268	87.52	40.3864	51.102	62.6997	53.9917	63.4479	66.6528	59.0921	41.7125	43.7293	47.3937	56.6997	72.6345	76.2347	89.2963	94.5393	148.493	95.5276	109.987	84.4603	91.9722	124	0	0.333333	0	0.166667	0.333333	0.166667	0	0.166667	0	0	0	0	0	0	0	0
Advanced	1	jvf1	41.2083	47.326	56.2333	38.4903	36.9458	33.0714	30.4821	30.6472	51.7708	47.326	54.65	24.9903	41.8958	31.427	29.2679	53.225	99.9722	81.3127	80.0889	89.0905	88.5833	58.0825	60.3706	72.6222	0.166667	0.833333	0.166667	0.666667	0.75	0.4	0.333333	0.333333	0	0	0	0	0.333333	0.166667	0	0.5
Advanced	1	mfd1	39.125	28.5579	34.6267	25.0238	32.8314	39.3545	27.1438	50.9317	43.325	32.2829	42.66	24.6349	37.4029	55.5291	40.7437	58.2983	43.4889	42.5181	42.7733	32.2198	37.5448	59.9101	43.5214	58.4133	0	0.2	0.2	0	0	0	0	0	0.166667	0.166667	0.166667	0	0.166667	0	0.333333	0.166667
Advanced	1	mft1	37.0556	39.6046	50.1333	40.3357	52.949	64.4325	52.8796	45.735	49.9278	42.6879	57.0533	52.0024	34.949	44.377	60.0224	63.435	82.1806	76.3095	74.8933	92.9563	83.1943	119.138	74.5162	73.2	0.4	0.166667	0	0.333333	0.2	0.166667	0.5	0.4	0.166667	0	0.166667	0	0.166667	0	0	0.166667
Advanced	1	rbr1	60.0889	35.9131	55.6125	45.4464	47.9862	40.9246	66.5921	71.2514	40.2889	39.8998	62.2792	32.1498	37.8962	40.9246	41.9921	77.255	78.4111	69.12	75.9333	91.504	82.5873	89.7651	98.5714	116.961	0	0	0	0	0	0.5	0.4	0.166667	0	0.166667	0.333333	0	0	0	0.166667	0
Advanced	1	sas1	59.2417	51.4217	76.8833	46.3728	47	59.0079	54.6446	61.0938	26.8646	65.7014	76.8833	51.2895	44	53.3955	48.8351	41.035	128.708	98.2294	106.093	146.87	73.8635	134.673	80.5619	128.227	0.2	0.166667	0.333333	0.333333	0.166667	0.166667	0.166667	0.4	0.166667	0	0	0	0	0	0	0.166667
Advanced	1	scf1	46.7167	42.4871	72.0889	49.2627	57.3795	60.2566	50.9899	54.6778	61.2755	41.7649	77.8233	45.6675	44.7795	61.5651	45.7121	72.8347	110.602	63.404	104.122	120.652	86.3714	106.55	100.501	138.233	0	0.166667	0.333333	0.333333	0.4	0.166667	0.166667	0.333333	0	0	0	0	0.166667	0	0	0
Advanced	1	scs1	39.4907	36.6665	39.4306	42.0768	39.2252	33.504	40.0573	43.9817	41.6574	32.1665	32.7639	39.7435	42.1967	31.1944	50.3351	48.3017	114.278	83.6246	97.2667	56.2579	58.1219	40.0106	72.6437	57.1933	0.166667	0.333333	0.666667	0.166667	0.2	0.666667	0.5	0.4	0	0	0	0	0.166667	0	0	0.166667
Advanced	1	smn1	54.8083	34.7379	61.5389	50.78	56.3405	50.705	65.3107	49.2444	63.1042	45.5038	56.8722	46.3077	61.019	54.5384	71.6107	69.3778	103.4	91.219	107.356	89.5248	94.9381	98.6921	118.91	114.411	0.2	0.166667	0.333333	0.5	0	0.333333	0.166667	0	0.166667	0	0	0	0.166667	0	0	0
Advanced	1	sms1	39.463	45.272	58.6889	37.9141	43.5798	45.0397	34.9996	49.1883	55.213	36.2085	73.3556	35.9974	51.0873	48.9603	57.1583	74.555	71.7963	74.5254	94.8889	71.4071	106.595	58.0582	75.7849	98.3533	0.166667	0	0.166667	0.333333	0.25	0	0	0.4	0	0	0	0	0.333333	0	0	0.166667
Advanced	2	aco1	43.3032	49.2296	43.531	42.2181	48.625	43.7343	45.6852	43.3505	49.1921	59.5762	58.9786	60.6125	48.625	84.538	56.9444	60.7602	134.994	129.365	128.45	163.52	132.019	131.956	123.726	136.144	0.5	0.5	0.5	0.666667	1	0.5	0.333333	0.333333	0	0	0	0	0	0	0	0
Advanced	2	ari1	64.8662	30.0836	52.8821	65.2181	44.0524	45.837	41.3519	48.3773	87.7181	49.6854	90.5544	65.2181	53.219	70.7178	59.3148	57.0444	129.837	67.1407	196.798	104.161	115.116	90.2489	81.3956	116.24	0.333333	0.333333	0.666667	0.166667	1	0.166667	0.333333	0.333333	0	0	0	0	0	0	0	0
Advanced	2	arp1	67.0532	35.468	50.761	83.7875	30.4147	57.4333	48.6733	38.1278	111.666	75.1686	66.9226	97.345	52.1813	83.413	50.2333	42.1278	134.367	84.8813	119.893	110.06	52.3175	106.707	101.548	50.8844	0.166667	0.166667	0.4	0.166667	0.166667	0	0.166667	0.2	0	0	0.166667	0	0	0	0	0.166667
Advanced	2	asg1	46.0833	38.8873	47.7448	59.225	55.9419	46.4789	41.8815	35.6856	56.1574	42.2651	56.2782	59.225	55.9419	68.0287	59.437	39.4634	85.1352	46.1333	147.343	70.8	81.2838	97.5481	111.341	78.8093	0	0	0	0	0.2	0.333333	0.166667	0.166667	0	0.166667	0	0.166667	0.166667	0	0	0
Advanced	2	csr1	30.2978	28.9034	41.2683	41.9986	35.852	26.9981	30.9759	26.9907	40.8644	35.3146	48.9349	45.1986	35.852	38.5167	50.3685	26.9907	115.538	52.0963	111.357	91	54.8508	91.6074	117.474	76.9611	0.8	0.333333	0.833333	0.333333	0.333333	0.5	0.5	0.333333	0.166667	0	0	0	0	0	0	0
Advanced	2	irl1	32.7708	44.2955	45.0857	88.6708	62.6433	42.2478	60.4074	72.7949	109.76	69.5177	66.9371	96.3375	76.61	60.3269	76.7037	87.0261	159.847	95.1767	117.33	118.789	120.567	110.681	167.618	153.661	0.25	0.166667	0.5	0.166667	1	0.333333	0.5	0.333333	0.333333	0	0	0	0	0	0	0
Advanced	2	jcp1	42.6829	46.1103	31.0639	42.7514	32.6131	37.4167	61.2444	40.8208	53.0236	49.1288	52.3734	57.2514	52.8464	39.0167	73.8311	45.8208	75.55	61.9503	78.0873	70.8333	96.0302	60.0222	69.2889	42.1926	0	0.333333	0.166667	0	0.166667	0	0.4	0.333333	0	0	0	0	0	0	0.166667	0
Advanced	2	jrc1	23.6039	27.7873	40.1243	49.1431	52.6274	28.8157	57.5889	51.0144	82.5093	57.9688	55.4843	78.4069	56.2274	64.2324	68.7222	79.6394	131.843	87.3471	109.794	97.7667	87.054	95.0148	122.729	121.141	0.5	0	0.4	0	0.166667	0	0.4	0.333333	0	0	0.166667	0	0	0	0.166667	0
Advanced	2	las1	51.1514	46.3692	44.0615	46.3583	66.5226	43.1574	47.5	50.0958	51.1514	46.3692	53.6615	82.75	66.5226	47.713	61.1296	50.0958	81.7741	52.8533	100.151	142.139	85.1825	47.8222	77.0444	82.1722	0.333333	0	0.333333	0	0.5	0.333333	0.166667	0.5	0	0.166667	0	0	0	0	0	0
Advanced	2	lcp1	46.9606	39.9045	37.671	70.7812	48.4067	54.2967	47.8648	67.2245	66.2199	52.6563	98.471	70.7812	68.0639	56.4567	61.5685	75.5949	79.4148	52.8021	137.581	132.867	68.2571	93.9111	75.2963	106.431	0.166667	0	0.333333	0.2	0	0.166667	0	0	0	0	0	0.166667	0	0	0	0
Advanced	2	lms1	53.4699	31.3302	38.6157	56.3317	35.4893	31.8676	43.4481	35.6671	53.4699	31.3302	47.5871	56.3317	58.2893	34.7343	50.5593	50.1671	87.987	31.4717	47.7543	56.5467	74.4635	44.4407	78.2741	64.0037	0.166667	0.2	0	0	0	0.333333	0	0.166667	0	0.166667	0.166667	0.166667	0	0	0	0
Advanced	2	mco1	36.3889	33.3563	35.9667	51.6833	47.2976	29.9044	48.7426	46.2634	63.1778	38.2849	40.2056	56.2667	61.4643	39.7711	64.4444	52.4301	63.3333	38.3788	55.0333	71.55	65.273	60.0356	106.03	59.9148	0	0	0	0	0	0	0.333333	0.166667	0.166667	0	0	0	0	0.166667	0	0
Advanced	2	mdt1	46.28	30.8376	71.4694	65.8514	58.7876	42.2233	47.0844	55.2944	52.6578	39.6339	98.2694	89.6014	67.8976	65.9567	64.137	66.5944	180.142	80.9556	108.021	160.661	148.386	141.738	150.338	153.522	0.4	0.166667	0.166667	0.166667	0.666667	0.4	0.666667	0.5	0.166667	0	0	0	0	0.166667	0	0
Advanced	2	mfm1	47.8722	33.3701	31.1933	47.1333	54.0278	32.0491	45.6074	41.7671	56.1593	38.5844	44.0544	59.9833	75.2421	41.0676	68.5296	57.7338	91.4037	64.7767	91.0048	118.875	95.9492	50.1926	107.97	106.196	0.333333	0.333333	0.333333	0.5	0.833333	0	0.333333	0	0	0	0	0	0	0	0	0
Advanced	2	sft1	52.3718	44.9442	41.7321	71.4111	48.0337	41.7861	37.4296	36.406	179.205	52.2775	70.7321	77.9667	54.8671	54.688	54.5593	62.4671	179.319	57.6614	81.1286	99.55	75.9603	77.2185	54.5778	127.659	0.333333	0	0	0.166667	0	0.166667	0	0.333333	0	0	0.333333	0	0	0	0	0
Advanced	2	smc1	59.6051	35.155	61.411	84.3633	45.4325	45.1522	56.8089	62.0829	88.8106	37.7503	100.909	87.43	50.2659	61.0722	72.4833	62.0829	133.461	37.8444	134.59	87.62	66.9841	72.2889	127.618	96.2204	0.166667	0.333333	0.166667	0.2	0.833333	0	0.4	0.333333	0	0	0	0.166667	0	0.166667	0.166667	0
